# Supplementary material for: “Non-healing” claw horn lesions in dairy cows: Clinical, histopathological and molecular biological characterization of four cases
Source: Front Vet Sci. 2022 Oct 19;9:1041215. doi: 10.3389/fvets.2022.1041215 (PMC9627347; doi:10.3389/fvets.2022.1041215)
Supplement: Supplementary file 1 [file Table_1.XLSX]

## Sheet: NHL n=3
Animal	Diagnose	patho code	PCR code	PCR					FISH (score)					patho							HE
				TT PCR	sequence	D. nodosus	F. necrophorum	P. Levii	Treponema spp. Score	phylotypes	P. Levii	D. nodosus	F. nocrophorum	Focal Keratinolysis	Multifocal Keratinolysis	WS	Erosion	Ulceration	Personal Score	Histopathology / keratinolysis score	Acanthotic Epidermis	Loss Str. granulosum	Invasion of Epdidermis by spirochaetes	Inflammation dermis
KG 2330267 (ZU2)	DD-asscociated axial horn fissure (DD-DFA)	R19/113	nhl1	pos.	Treponema pedis strain G2JD; Sequence ID: KJ206528.1; Identities 99%	pos	pos	pos	3	T. phagedenis (3) , T. pedis (3), T. medium (2)	pos. (3)	pos. (2)	neg.	0	3	3	0	1	3	*3/3	1	1	3	3
KG 2330266 (ZU3)	DD-asscociated axial horn fissure (DD-DFA)	R19/114	nhl2	pos.	Treponema pedis strain DD3F; Sequence ID: KR025849.1; Identities 100%	neg	pos	pos	3	T. pedis (3)	pos. (3)	neg.	neg.	0	3	1	0	1	3	*3/3	0	1	1	3
25 HR	DD-asscociated sole ulcer (DD-SU)	R20/252	nhl4	pos.	Treponema sp. PT3; Sequence ID: AM942447.1; Identities 94%	neg	pos	pos	3	Not identified	pos. (3)	neg.	neg.	0	3	1	1	1	3	*3/3	1	1	1	3
PID 400161467	DD-asscociated axial horn fissure (DD-DFA)	R22/21/1	nhl5	pos.	Treponema pedis strain G9JD; Sequence ID: KJ206531.1; Identities 92.63%	neg	pos	pos	3	na	na	na	na	0	3	1	3	3	3	*3/3	2	1	1	3
